# Supplementary material for: Investigations on Cellular Uptake Mechanisms and Immunogenicity Profile of Novel Bio-Hybrid Nanovesicles
Source: Pharmaceutics. 2022 Aug 20;14(8):1738. doi: 10.3390/pharmaceutics14081738 (PMC9413569; doi:10.3390/pharmaceutics14081738)
Supplement: Supplementary file 1 [file pharmaceutics-14-01738-s001.zip]

Archive with 1 entries (1 files):
- pharmaceutics-1806222-supplementary.pdf
